# Supplementary material for: Evolution of Cost-Free Resistance under Fluctuating Drug Selection in Pseudomonas aeruginosa
Source: mSphere. 2017 Jul 19;2(4):e00158-17. doi: 10.1128/mSphere.00158-17 (PMC5518267; doi:10.1128/mSphere.00158-17)
Supplement: TABLE S1 [file sph004172317st3.xlsx]

## Sheet: raw
sel env	population	# Chromo	Position	Change_type	Gene_name	Effect	old_AA/new_AA	Old_codon/New_codon	Codon_Num(CDS)
c	1	NC_008463.1	2015012	SNP	NC_008463.1:gyrA	NON_SYNONYMOUS_CODING	D/N	Gac/Aac	87
c	1	NC_008463.1	5428070	SNP	NC_008463.1:nfxB	NON_SYNONYMOUS_CODING	L/P	cTg/cCg	14
c	2	NC_008463.1	2015012	SNP	NC_008463.1:gyrA	NON_SYNONYMOUS_CODING	D/Y	Gac/Tac	87
c	2	NC_008463.1	2042699	DEL	NC_008463.1:wbpM	FRAME_SHIFT	-/-	-/-	364
c	2	NC_008463.1	5428070	SNP	NC_008463.1:nfxB	NON_SYNONYMOUS_CODING	L/P	cTg/cCg	14
c	3	NC_008463.1	5673	DEL	NC_008463.1:gyrB	CODON_DELETION	QE/-	caggag/-	467
c	3	NC_008463.1	5236647	DEL	NC_008463.1:pilC	FRAME_SHIFT	-/-	-/-	189
c	3	NC_008463.1	5428070	SNP	NC_008463.1:nfxB	NON_SYNONYMOUS_CODING	L/P	cTg/cCg	14
c	4	NC_008463.1	5706	DEL	NC_008463.1:gyrB	CODON_DELETION	CGI/-	tgtggcatc/-	478
c	4	NC_008463.1	5428070	SNP	NC_008463.1:nfxB	NON_SYNONYMOUS_CODING	L/P	cTg/cCg	14
c	5	NC_008463.1	5678	SNP	NC_008463.1:gyrB	NON_SYNONYMOUS_CODING	E/D	gaG/gaT	468
c	5	NC_008463.1	3960421	INS	NC_008463.1:hemN	FRAME_SHIFT	-/?	-/C	283
c	5	NC_008463.1	5428070	SNP	NC_008463.1:nfxB	NON_SYNONYMOUS_CODING	L/P	cTg/cCg	14
c	6	NC_008463.1	2015001	SNP	NC_008463.1:gyrA	NON_SYNONYMOUS_CODING	T/I	aCc/aTc	83
c	6	NC_008463.1	2040296	DEL	NC_008463.1:orfN	FRAME_SHIFT	-/-	-/-	50
c	6	NC_008463.1	5428070	SNP	NC_008463.1:nfxB	NON_SYNONYMOUS_CODING	L/P	cTg/cCg	14
c	7	NC_008463.1	5683	SNP	NC_008463.1:gyrB	NON_SYNONYMOUS_CODING	G/D	gGt/gAt	470
c	7	NC_008463.1	2043095	DEL	NC_008463.1:wbpM	FRAME_SHIFT	-/-	-/-	496
c	7	NC_008463.1	5428144	SNP	NC_008463.1:nfxB	NON_SYNONYMOUS_CODING	T/P	Acc/Ccc	39
c	8	NC_008463.1	2015012	SNP	NC_008463.1:gyrA	NON_SYNONYMOUS_CODING	D/Y	Gac/Tac	87
c	8	NC_008463.1	5428070	SNP	NC_008463.1:nfxB	NON_SYNONYMOUS_CODING	L/P	cTg/cCg	14
c	8	NC_008463.1	5432300	SNP	NC_008463.1:morA	NON_SYNONYMOUS_CODING	L/Q	cTg/cAg	1155
f2	1	NC_008463.1	2016597	SNP	NC_008463.1:gyrA	NON_SYNONYMOUS_CODING	A/E	gCg/gAg	615
f2	1	NC_008463.1	5428091	SNP	NC_008463.1:nfxB	NON_SYNONYMOUS_CODING	H/P	cAc/cCc	21
f2	1	NC_008463.1	5432189	SNP	NC_008463.1:morA	NON_SYNONYMOUS_CODING	L/Q	cTg/cAg	1118
f2	2	NC_008463.1	1858766	DEL	GI:116051309	FRAME_SHIFT	-/-	-/-	65
f2	2	NC_008463.1	5428091	SNP	NC_008463.1:nfxB	NON_SYNONYMOUS_CODING	H/P	cAc/cCc	21
f2	2	NC_008463.1	5431676	SNP	NC_008463.1:morA	NON_SYNONYMOUS_CODING	V/A	gTg/gCg	947
f2	3	NC_008463.1	1407080	SNP	NC_008463.1:wspA	NON_SYNONYMOUS_CODING	P/L	cCg/cTg	479
f2	3	NC_008463.1	2015012	SNP	NC_008463.1:gyrA	NON_SYNONYMOUS_CODING	D/N	Gac/Aac	87
f2	3	NC_008463.1	5428252	SNP	NC_008463.1:nfxB	STOP_GAINED	E/*	Gag/Tag	75
f2	4	NC_008463.1	532305	DEL	GI:116054188	FRAME_SHIFT	-/-	-/-	404
f2	4	NC_008463.1	1406645	SNP	NC_008463.1:wspA	NON_SYNONYMOUS_CODING	A/V	gCc/gTc	334
f2	4	NC_008463.1	2015013	SNP	NC_008463.1:gyrA	NON_SYNONYMOUS_CODING	D/G	gAc/gGc	87
f2	4	NC_008463.1	5427823	SNP	NC_008463.1:mexC	NON_SYNONYMOUS_CODING	A/V	gCc/gTc	16
f2	4	NC_008463.1	5428252	SNP	NC_008463.1:nfxB	STOP_GAINED	E/*	Gag/Tag	75
f2	5	NC_008463.1	5670	SNP	NC_008463.1:gyrB	NON_SYNONYMOUS_CODING	S/T	Tcc/Acc	466
f2	5	NC_008463.1	2015012	SNP	NC_008463.1:gyrA	NON_SYNONYMOUS_CODING	D/Y	Gac/Tac	87
f2	5	NC_008463.1	5428144	SNP	NC_008463.1:nfxB	NON_SYNONYMOUS_CODING	T/P	Acc/Ccc	39
f2	6	NC_008463.1	1412896	DEL	NC_008463.1:wspF	FRAME_SHIFT	-/-	-/-	285
f2	6	NC_008463.1	2015001	SNP	NC_008463.1:gyrA	NON_SYNONYMOUS_CODING	T/I	aCc/aTc	83
f2	6	NC_008463.1	2040296	DEL	NC_008463.1:orfN	FRAME_SHIFT	-/-	-/-	50
f2	6	NC_008463.1	5423304	DEL	NC_008463.1:oprJ	FRAME_SHIFT	-/-	-/-	76
f2	6	NC_008463.1	5428511	DEL	NC_008463.1:nfxB	FRAME_SHIFT	-/-	-/-	161
f2	8	NC_008463.1	2015013	SNP	NC_008463.1:gyrA	NON_SYNONYMOUS_CODING	D/G	gAc/gGc	87
f2	8	NC_008463.1	5428070	SNP	NC_008463.1:nfxB	NON_SYNONYMOUS_CODING	L/P	cTg/cCg	14
f2	8	NC_008463.1	5432482	INS	NC_008463.1:morA	CODON_INSERTION	-/G	-/GGC	1216

## Sheet: matrix
env	rep	5670	5673	5678	5683	5706	532305	1406645	1407080	1412896	1858766	2015001	2015012	2015013	2016597	2040296	2042699	2043095	3960421	4947644	4947647	4947648	5236647	5423304	5427823	5428070	5428091	5428144	5428252	5428511	5431676	5432189	5432300	5432482
c8	1												1													1									2
c8	2												1				1									1									3
c8	3		1																				1			1									3
c8	4					1																				1									2
c8	5			1															1							1									3
c8	6											1				1				1	1	1				1									6
c8	7				1													1										1							3
c8	8												1													1							1		3
f2-16	1														1												1					1			3
f2-16	2										1																1				1				3
f2-16	3								1				1																1						3
f2-16	4						1	1						1											1				1						5
f2-16	5	1											1															1							3
f2-16	6									1		1				1								1						1					5
f2-16	8					1								1												1								1	4	3.4
19 populations total		1	1	1	1	2	1	1	1	1	1	2	5	2	1	2	1	1	1	1	1	1	1	1	1	8	2	2	2	1	1	1	1	1	51
*f2-16 pop 7 removed: mutator																																			42 unique mutations

## Sheet: pivot sums
Count of Gene_name
Gene_name	Position	Total
GI:116048577	4947644	1
	4947647	1
	4947648	1
GI:116048577 Total		3
GI:116051309	1858766	1
GI:116051309 Total		1
GI:116054188	532305	1
GI:116054188 Total		1
NC_008463.1:gyrA	2015001	2
	2015012	5
	2015013	2
	2016597	1
NC_008463.1:gyrA Total		10
NC_008463.1:gyrB	5670	1
	5673	1
	5678	1
	5683	1
	5706	2
NC_008463.1:gyrB Total		6
NC_008463.1:hemN	3960421	1
NC_008463.1:hemN Total		1
NC_008463.1:mexC	5427823	1
NC_008463.1:mexC Total		1
NC_008463.1:morA	5431676	1
	5432189	1
	5432300	1
	5432482	1
NC_008463.1:morA Total		4
NC_008463.1:nfxB	5428070	8
	5428091	2
	5428144	2
	5428252	2
	5428511	1
NC_008463.1:nfxB Total		15
NC_008463.1:oprJ	5423304	1
NC_008463.1:oprJ Total		1
NC_008463.1:orfN	2040296	2
NC_008463.1:orfN Total		2
NC_008463.1:pilC	5236647	1
NC_008463.1:pilC Total		1
NC_008463.1:wbpM	2042699	1
	2043095	1
NC_008463.1:wbpM Total		2
NC_008463.1:wspA	1406645	1
	1407080	1
NC_008463.1:wspA Total		2
NC_008463.1:wspF	1412896	1
NC_008463.1:wspF Total		1
Grand Total		51
