# Supplementary material for: Evolution of Cost-Free Resistance under Fluctuating Drug Selection in Pseudomonas aeruginosa
Source: mSphere. 2017 Jul 19;2(4):e00158-17. doi: 10.1128/mSphere.00158-17 (PMC5518267; doi:10.1128/mSphere.00158-17)
Supplement: TABLE S2 [file sph004172317st4.xlsx]

## Sheet: Sheet1
gene	allele	mean_fit	SEM	median_MIC	n
gyrA	D87N	1.00865	0.012495	4	9
nfxB	L14P	0.881589	0.0148552	8	4
nfxB gyrA	L14P D87N	0.914	0.018	64	4
gyrA	D87Y	1.01841	0.00802565	6	9
nfxB gyrA	L14P D87Y	0.919	0.019	64	4
gyrB	QE467-	1.01134	0.0117827	2	9
nfxB gyrB	L14P QE467-	0.884	0.007	32	4
gyrB	CGI478-	0.957424	0.0127154	1.25	9
nfxB gyrB	L14P CGI478-	0.875	0.031	32	4
gyrB	E468D	1.03098	0.0136353	1.5	8
nfxB gyrB	L14P E468D	0.921	0.017	32	4
gyrA	T83I	1.01374	0.0317611	8	8
nfxB gyrA	L14P T83I	0.879	0.014	128	4
gyrB	G470D	0.987687	0.0175912	1.25	9
nfxB	T39P	0.911879	0.0117331	8	4
nfxB gyrB	T39P G470D	0.898	0.026	32	4
nfxB	H21P	0.922871	0.0140956	8	4
nfxB	E75*	0.872375	0.0175625	8	4
nfxB gyrA	E75* D87N	0.944964	0.0166087	64	4
gyrA	D87G	1.00842	0.00583351	4	9
nfxB gyrA	E75* D87G	0.872	0.023	48	4
gyrB	S466T	1.02788	0.0148817	1.75	9
gyrA gyrB	D87Y S466T	0.888267	0.00678244	64	4
nfxB gyrA gyrB	T39P D87Y S466T	0.888	0.007	64	4
nfxB	fs161	0.885246	0.018796	8	4
nfxB gyrA	fs161 T83I	0.905	0.015	128	4
nfxB gyrA	L14P D87G	0.864	0.014	16	4
