# Supplementary material for: Evolution of Cost-Free Resistance under Fluctuating Drug Selection in Pseudomonas aeruginosa
Source: mSphere. 2017 Jul 19;2(4):e00158-17. doi: 10.1128/mSphere.00158-17 (PMC5518267; doi:10.1128/mSphere.00158-17)
Supplement: TABLE S3 [file sph004172317st5.xls]

## Sheet: Sheet1
Genome Name	Source*	Accession	Source
18A	NCBI, PGD	SAMEA2272507	CF
5BR2	unpublished		CF
9AR3	unpublished		CF
AES-1R	NCBI, PGD	SAMN02471202	CF
AZPAE12137	NCBI, PGD	SAMN03105382	CF
AZPAE12138	NCBI, PGD	SAMN03105383	CF
AZPAE12142	NCBI, PGD	SAMN03105385	CF
AZPAE12143	NCBI, PGD	SAMN03105386	CF
AZPAE12145	NCBI, PGD	SAMN03105388	CF
AZPAE12146	NCBI, PGD	SAMN03105389	CF
AZPAE12147	NCBI, PGD	SAMN03105390	CF
AZPAE12148	NCBI, PGD	SAMN03105391	CF
AZPAE12149	NCBI, PGD	SAMN03105392	CF
AZPAE12151	NCBI, PGD	SAMN03105394	CF
AZPAE12152	NCBI, PGD	SAMN03105395	CF
AZPAE12153	NCBI, PGD	SAMN03105396	CF
AZPAE12154	NCBI, PGD	SAMN03105397	CF
AZPAE12156	NCBI, PGD	SAMN03105399	CF
AZPAE12409	NCBI, PGD	SAMN03105400	CF
AZPAE12410	NCBI, PGD	SAMN03105401	CF
AZPAE12411	NCBI, PGD	SAMN03105402	CF
AZPAE12412	NCBI, PGD	SAMN03105403	CF
AZPAE12413	NCBI, PGD	SAMN03105404	CF
AZPAE12417	NCBI, PGD	SAMN03105408	CF
AZPAE12418	NCBI, PGD	SAMN03105409	CF
AZPAE12419	NCBI, PGD	SAMN03105410	CF
AZPAE12420	NCBI, PGD	SAMN03105411	CF
AZPAE12421	NCBI, PGD	SAMN03105412	CF
AZPAE12422	NCBI, PGD	SAMN03105413	CF
C_1433	NCBI, PGD	SAMN02142560	CF
C2159M	NCBI, PGD	SAMN02485508	CF
C3719	NCBI, PGD	SAMN02595210	CF
C7447m	NCBI, PGD	SAMN02603588	CF
CF18	NCBI, PGD	SAMN02360661	CF
CF27	NCBI, PGD	SAMN02360662	CF
CF5	NCBI, PGD	SAMN02360663	CF
CF614	NCBI, PGD	SAMN02360752	CF
CF_PA39	NCBI, PGD	SAMN02602860	CF
DK01_421	R.L. Marvig		CF
DK03_57	R.L. Marvig		CF
DK04_22	R.L. Marvig		CF
DK05_27	R.L. Marvig		CF
DK09_76	R.L. Marvig		CF
DK10_94	R.L. Marvig		CF
DK11_93	R.L. Marvig		CF
DK12_LRJ09	R.L. Marvig		CF
DK14_123	R.L. Marvig		CF
DK15_135	R.L. Marvig		CF
DK17_C	R.L. Marvig		CF
DK18_411	R.L. Marvig		CF
DK20_166	R.L. Marvig		CF
DK21_179	R.L. Marvig		CF
DK22_178	R.L. Marvig		CF
DK23_177	R.L. Marvig		CF
DK24_174	R.L. Marvig		CF
DK25_185	R.L. Marvig		CF
DK27_223	R.L. Marvig		CF
DK28_202	R.L. Marvig		CF
DK29_206	R.L. Marvig		CF
DK2	NCBI, PGD	SAMN02603895	CF
DK30_200	R.L. Marvig		CF
DK31_216	R.L. Marvig		CF
DK32_224	R.L. Marvig		CF
DK33_187	R.L. Marvig		CF
DK34_250	R.L. Marvig		CF
DK35_253	R.L. Marvig		CF
DK36_326	R.L. Marvig		CF
DK37_293	R.L. Marvig		CF
DK38_349	R.L. Marvig		CF
DK39_355	R.L. Marvig		CF
DK41_358	R.L. Marvig		CF
DK42_370	R.L. Marvig		CF
DK43_372	R.L. Marvig		CF
DK44_332	R.L. Marvig		CF
DK45_395	R.L. Marvig		CF
DK46_328	R.L. Marvig		CF
DK47_339	R.L. Marvig		CF
DK48_340	R.L. Marvig		CF
DK49_341	R.L. Marvig		CF
DK50_387	R.L. Marvig		CF
DK51_388	R.L. Marvig		CF
DK52_405	R.L. Marvig		CF
DK53_422	R.L. Marvig		CF
FRD1	NCBI, PGD	SAMN02732380	CF
J_1385	NCBI, PGD	SAMN02142561	CF
JD303	NCBI, PGD	SAMN02360632	CF
JD312	NCBI, PGD	SAMN02360636	CF
JD314	NCBI	SAMN02360638	CF
JD317	NCBI, PGD	SAMN02360641	CF
JD318	NCBI, PGD	SAMN02360642	CF
JD320	NCBI, PGD	SAMN02360643	CF
JD332	NCBI	SAMN02360652	CF
LESB58	NCBI, PGD	SAMEA1705916	CF
Li010	unpublished		CF
PA_17	NCBI, PGD	SAMN02142563	CF
PADK2_CF510	NCBI, PGD	SAMN02471032	CF
PHLS08916	unpublished		CF
RP73	NCBI, PGD	SAMN02603771	CF
SCV20265	NCBI, PGD	SAMN02415141	CF
Tu_P41	NCBI	SAMEA3374629	CF
149A_120SB2	ENA	PRJEB4961	env
478A_M41A1	ENA	PRJEB4961	env
59.20	unpublished		env
62	NCBI, PGD	SAMN02360656	env
822_E501	ENA	PRJEB4961	env
843A_BP35	ENA	PRJEB4961	env
ATCC_14886	NCBI, PGD	SAMN02471996	env
ATCC_15442	NCBI, PGD	SAMN02404646	env
ATCC_25324	NCBI, PGD	SAMN02471980	env
ATCC_33988	NCBI, PGD	SAMN02767933	env
ATCC_700888	NCBI, PGD	SAMN02471986	env
B420_120SD3	ENA	PRJEB4961	env
C20	NCBI, PGD	SAMN02360744	env
C23	NCBI, PGD	SAMN02360745	env
C40	NCBI, PGD	SAMN02360746	env
C41	NCBI, PGD	SAMN02360747	env
C48	NCBI, PGD	SAMN02360748	env
C51	NCBI, PGD	SAMN02360749	env
C52	NCBI, PGD	SAMN02360750	env
Cotonu1	unpublished		env
DQ8	NCBI, PGD	SAMN02470947	env
DR1	NCBI, PGD	SAMN03160602	env
E2	NCBI, PGD	SAMN02360657	env
E2UoS	NCBI, PGD	SAMN02142567	env
EC21_100	ENA	PRJEB4961	env
EC2A_PT22	ENA	PRJEB4961	env
F9676	NCBI, PGD	SAMN03852256	env
Gut100	unpublished		env
Gut102	unpublished		env
Gut110	unpublished		env
Gut111	unpublished		env
Gut112	unpublished		env
Gut113	unpublished		env
Gut160	unpublished		env
Gut85	unpublished		env
H1l	NCBI, PGD	SAMN02729854	env
ID4365	NCBI, PGD	SAMN02732281	env
IGB83	NCBI, PGD	SAMN02732282	env
JMM	NCBI, PGD	SAMN02745922	env
Jp1140	unpublished		env
Jp224	unpublished		env
Jp235	unpublished		env
Jp54	unpublished		env
Jp97	unpublished		env
KY1	NCBI, PGD	SAMN03265389	env
LMG2107	unpublished		env
LMG5031	unpublished		env
M10	NCBI, PGD	SAMN02732280	env
M18	NCBI, PGD	SAMN02603849	env
M8A_1	NCBI, PGD	SAMN02360739	env
M8A_2	NCBI, PGD	SAMN02360740	env
M8A_3	NCBI, PGD	SAMN02360741	env
M8A_4	NCBI, PGD	SAMN02360742	env
M9A_1	NCBI, PGD	SAMN02360743	env
Mex2	unpublished		env
MSH-10	NCBI, PGD	SAMN02596972	env
MSH3	NCBI, PGD	SAMN02360658	env
MTB-1	NCBI, PGD	SAMN02389526	env
MW3a	NCBI, PGD	SAMN02952973	env
N002	NCBI, PGD	SAMN00996515	env
NCAIM_B_1380	NCBI, PGD	SAMN02743347	env
PAO29	unpublished		env
PK6	NCBI, PGD	SAMN02469585	env
PT31M	unpublished		env
PUPa3	NCBI, PGD	SAMN02726854	env
RB-48	NCBI, PGD	SAMN02487176	env
SG17M	NCBI, PGD	SAMN02951884	env
SJTD-1	NCBI, PGD	SAMN02470939	env
SWPA15J	unpublished		env
TA124	unpublished		env
TA151	unpublished		env
Tu61	unpublished		env
W15Dec3	unpublished		env
W5Aug16	unpublished		env
WC55	NCBI, PGD	SAMN02471817	env
XMG	NCBI, PGD	SAMN02470958	env
YL84	NCBI, PGD	SAMN02641599	env
* NCBI = National Center for Biotechnology Information (ncbi.nlm.nih.gov), BioSample accession numbers
PGD = Pseudomonas Genome Database (pseudomonas.com)
R.L. Marvig = assemblies obtained from author, described in Marvig et al. 2015 (Nature Genetics, 47, 57-64)
ENA = European Nucleotide Archive (ebi.ac.uk/ena), Study accession number. Short-read sequence data were obtained and genomes were assembled de novo
