# Supplementary material for: Evolution of Cost-Free Resistance under Fluctuating Drug Selection in Pseudomonas aeruginosa
Source: mSphere. 2017 Jul 19;2(4):e00158-17. doi: 10.1128/mSphere.00158-17 (PMC5518267; doi:10.1128/mSphere.00158-17)
Supplement: TABLE S4 [file sph004172317st6.xlsx]

## Sheet: 1
isolate	biosample_accession	accession	study	bioproject_accession
C1	SAMN07255664	SRR5714888	SRP109784	PRJNA391108
C2	SAMN07255665	SRR5714889	SRP109784	PRJNA391108
C3	SAMN07255666	SRR5714890	SRP109784	PRJNA391108
C4	SAMN07255667	SRR5714891	SRP109784	PRJNA391108
C5	SAMN07255668	SRR5714880	SRP109784	PRJNA391108
C6	SAMN07255669	SRR5714882	SRP109784	PRJNA391108
C7	SAMN07255670	SRR5714881	SRP109784	PRJNA391108
C8	SAMN07255671	SRR5714894	SRP109784	PRJNA391108
F1	SAMN07255672	SRR5714883	SRP109784	PRJNA391108
F2	SAMN07255673	SRR5714893	SRP109784	PRJNA391108
F3	SAMN07255674	SRR5714884	SRP109784	PRJNA391108
F4	SAMN07255675	SRR5714885	SRP109784	PRJNA391108
F5	SAMN07255676	SRR5714886	SRP109784	PRJNA391108
F6	SAMN07255707	SRR5714887	SRP109784	PRJNA391108
F8	SAMN07255709	SRR5714879	SRP109784	PRJNA391108
